# Supplementary material for: Ultrasonography is an effective tool for the evaluation of traumatic vertebral artery injuries distal to fourth cervical vertebra in the emergency room
Source: BMC Musculoskelet Disord. 2023 Apr 22;24:314. doi: 10.1186/s12891-023-06426-6 (PMC10122399; doi:10.1186/s12891-023-06426-6)
Supplement: Supplementary file 1 — Additional file 1. [file 12891_2023_6426_MOESM1_ESM.xlsx]

## Sheet: patients information
Supplementary file 1 patients information
ID	date	gender W0 M1	age	injury name	US rt(012)	CTA rt	US lt	CTA lt
5751727	2020-07-28	1	61	dislocation fracture	0	0	0	0
5753981	2020-08-02	1	70	dislocation fracture	0	0	1	1
5761856	2020-09-03	1	51	fracture	0	0	0	0
5774285	2020-10-08	1	21	dislocation fracture	0	0	0	0
5779187	2020-10-23	1	67	fracture	0	0	0	0
5122028	2020-10-29	1	66	fracture	0	0	0	0
5330243	2020-10-30	0	74	fracture	0	0	0	0
5783625	2020-11-06	1	68	fracture	0	0	0	0
4895736	2020-11-10	0	70	fracture	0	0	0	0
5788358	2020-11-20	1	70	non fracture	1	1	0	0
4923835	2021-05-30	1	72	fracture	0	0	0	0
4420697	2021-06-10	1	70	non fracture	0	0	0	0
5863282	2021-08-03	1	67	non fracture	0	0	0	0
5865361	2021-08-06	0	47	non fracture	0	0	0	0
5867664	2021-08-15	1	74	non fracture	1	1	0	0
5873900	2021-09-07	0	38	dislocation fracture	1	1	0	0
5839184	2021-09-25	1	70	fracture	0	0	1	1
901415	2021-10-15	1	83	non fracture	1	1	0	0
2193979	2021-11-01	0	41	fracture	0	0	0	0
3307737	2021-11-11	1	67	non fracture	0	0	0	0
5902770	2021-12-05	0	72	fracture	0	0	0	0
2783240	2021-12-28	1	61	dense fracture	0	0	0	0
852414	2021-12-31	1	36	fracture	0	0	0	0
5927492	2022-02-26	1	24	fracture	0	0	0	0
5776524	2022-03-04	1	44	dislocation fracture	0	0	1	0

## Sheet: comparison of VA diameter 
Supplementary file 2 comparison of vertebral artery diameter
ID	rtVA diameter	ltVA dia		date	gender W0 M1	age	injury name	US rt(012)	CTA rt	US lt	CTA lt
5751727	3.32	3.62	0.917127	2020-07-28	1	61	dislocation fracture	0	0	0	0
5753981				2020-08-02	1	70	dislocation fracture	0	0	1	1
5761856	4.03	3.78	1.06614	2020-09-03	1	51	fracture	0	0	0	0
5774285	3.78	3.82	0.989529	2020-10-08	1	21	dislocation fracture	0	0	0	0
5779187	5.17	1.87	2.76471	2020-10-23	1	67	fracture	0	0	0	0
5122028	3.45	3.43	1.00583	2020-10-29	1	66	fracture	0	0	0	0
5330243	3.94	2.49	1.58233	2020-10-30	0	74	fracture	0	0	0	0
5783625	2.3	3.34	0.688623	2020-11-06	1	68	fracture	0	0	0	0
4895736	3.03	4.19	0.72315	2020-11-10	0	70	fracture	0	0	0	0
5788358				2020-11-20	1	70	non fracture	1	1	0	0
4923835	3.18	3.66	0.868852	2021-05-30	1	72	fracture	0	0	0	0
4420697	3.98	2.66	1.49624	2021-06-10	1	70	non fracture	0	0	0	0
5863282	2.47	3.87	0.638243	2021-08-03	1	67	non fracture	0	0	0	0
5865361	3.11	4.47	0.695749	2021-08-06	0	47	non fracture	0	0	0	0
5867664				2021-08-15	1	74	non fracture	1	1	0	0
5873900				2021-09-07	0	38	dislocation fracture	1	1	0	0
5839184				2021-09-25	1	70	fracture	0	0	1	1
901415				2021-10-15	1	83	non fracture	1	1	0	0
2193979	2.95	5.01	0.588822	2021-11-01	0	41	fracture	0	0	0	0
3307737	4.2	3.98	1.05528	2021-11-11	1	67	non fracture	0	0	0	0
5902770	3.68	2.91	1.2646	2021-12-05	0	72	fracture	0	0	0	0
2783240	3.08	3.38	0.911243	2021-12-28	1	61	dense fracture	0	0	0	0
852414	3.17	3.17	1	2021-12-31	1	36	fracture	0	0	0	0
5927492	2.55	2.46	1.03659	2022-02-26	1	24	fracture	0	0	0	0
5776524	2.33	1.49	1.56376	2022-03-04	1	44	dislocation fracture	0	0	1	0
	63.72	63.6	20.8568
			1.09773
			rt>lt
